# Supplementary material for: Central versus Peripheral Postcardiotomy Veno-Arterial Extracorporeal Membrane Oxygenation: Systematic Review and Individual Patient Data Meta-Analysis
Source: J Clin Med. 2022 Dec 14;11(24):7406. doi: 10.3390/jcm11247406 (PMC9785985; doi:10.3390/jcm11247406)
Supplement: Supplementary file 1 [file jcm-11-07406-s001.zip]

Archive with 1 entries (1 files):
- jcm-2064443-supplementary.pdf
